# Supplementary material for: Chemosensitivity of 3D Pancreatic Cancer Organoids Is Not Affected by Transformation to 2D Culture or Switch to Physiological Culture Medium
Source: Cancers (Basel). 2022 Nov 16;14(22):5617. doi: 10.3390/cancers14225617 (PMC9688175; doi:10.3390/cancers14225617)
Supplement: Supplementary file 1 [file cancers-14-05617-s001.zip]

Archive with 1 entries (1 files):
- cancers-2000392-supplementary.pdf
